# Supplementary material for: Precise assembly of complex beta sheet topologies from de novo designed building blocks
Source: eLife. 2015 Dec 9;4:e11012. doi: 10.7554/eLife.11012 (PMC4737653; doi:10.7554/eLife.11012)
Supplement: Supplementary file 1. — DOI: http://dx.doi.org/10.7554/eLife.11012.012 [file elife-11012-supp1.xlsx]

## Sheet: Sheet1
PDB id	5CW9	4KYZ	4KY3
Data Collection
Spacegroup	I 41 2 2	P 1	P 21 21 21
Cell dimensions:
a,b,c (Å)	80.6, 80.6, 222.7	43.82, 55.40, 78.26	61.21, 71.85, 118.01
α,β,γ (°)	90.00, 90.00, 90.00	82.03, 80.34, 90.03	90.00, 90.00, 90.00
Wavelength (Å)	1.54	0.979	0.979
Resolution (Å)	30.0-3.3 (3.42-3.30)	30-2.49 (2.61-2.49)	28.16-2.96 (3.12-2.96)
R-factor	0.077 (0.533)	0.082	0.096
I/σI	18.4 (5.1)	14.4	25.6
χ^2	1.025 (1.269)	0.816	1.068
Completeness (%)	99.5 (100.0)	95.1 (84.0)	99.3 (90.0)
Redundancy	13.1 (11.4)	3.2	7.2
Refinement
Resolution (Å)	3.11	2.49	2.96
No. reflections	6783	23740	20441
R-work/R-free	0.33/0.35	0.195/0.257	0.187/0.271
No. atoms
Protein	1181	5352	3839
Ligand/ion	-	-	-
Water	-	169	-
B-factors
Protein	219.107	33.35	94.15
Ligand/ion	-	-	-
Water	-	30.93	-
R.m.s deviations
Bond length (Å)	0.019	0.008	0.01
Bond angles (°)	1.711	1.077	1.349
